# Supplementary material for: Roles of qseC mutation in bacterial resistance against anti-lipopolysaccharide factor isoform 3 (ALFPm3)
Source: PLoS One. 2023 Jun 2;18(6):e0286764. doi: 10.1371/journal.pone.0286764 (PMC10237662; doi:10.1371/journal.pone.0286764)
Supplement: S1 Table — (XLSX) [file pone.0286764.s001.xlsx]

## Sheet: Sheet1
S1 Table. Minimal dataset for biofilm assay showing absorbance at 595 nm for all strains with and without ALFPm3 treatment (Minimal data for Fig 1D)
Strains and treatment conditions	Absorbance at 595 nm	Average	Standard deviation		Comparison conditions for P-value calculation	P - value
MC4100 - ALFPm3_1	0.231	0.250333	0.0292632		PN1004 - ALFPm3 and PN1004 + ALFPm3	0.0131523
MC4100 - ALFPm3_2	0.284
MC4100 - ALFPm3_3	0.236
MC4100 + ALFPm3_1	0.259	0.263333	0.0120968		PN1004 + ALFPm3 and MC4100 + ALFPm3	0.0142312
MC4100 + ALFPm3_2	0.277
MC4100 + ALFPm3_3	0.254
PN1001 - ALFPm3_1	0.216	0.238333	0.0304357		PN1004 + ALFPm3 and MC4100 - ALFPm3	0.014439
PN1001 - ALFPm3_2	0.273
PN1001 - ALFPm3_3	0.226
PN1001 + ALFPm3_1	0.254	0.262667	0.0090185
PN1001 + ALFPm3_2	0.262
PN1001 + ALFPm3_3	0.272
PN1002 - ALFPm3_1	0.225	0.279	0.0590169
PN1002 - ALFPm3_2	0.342
PN1002 - ALFPm3_3	0.27
PN1002 + ALFPm3_1	0.26	0.284	0.0274955
PN1002 + ALFPm3_2	0.314
PN1002 + ALFPm3_3	0.278
PN1004 - ALFPm3_1	0.244	0.245	0.00953939
PN1004 - ALFPm3_2	0.236
PN1004 - ALFPm3_3	0.255
PN1004 + ALFPm3_1	0.741	0.743333	0.0995205
PN1004 + ALFPm3_2	0.645
PN1004 + ALFPm3_3	0.844
IC1001 - ALFPm3_1	0.225	0.252667	0.0275015
IC1001 - ALFPm3_2	0.28
IC1001 - ALFPm3_3	0.253
IC1001 + ALFPm3_1	0.23	0.260667	0.0310054
IC1001 + ALFPm3_2	0.292
IC1001 + ALFPm3_3	0.26
