# Supplementary material for: Roles of qseC mutation in bacterial resistance against anti-lipopolysaccharide factor isoform 3 (ALFPm3)
Source: PLoS One. 2023 Jun 2;18(6):e0286764. doi: 10.1371/journal.pone.0286764 (PMC10237662; doi:10.1371/journal.pone.0286764)
Supplement: S2 Table — (XLSX) [file pone.0286764.s002.xlsx]

## Sheet: Sheet1
S2 Table. The percent of nucleoids stained with SYTOX Green that are more than 3 times the mean SYTOX intensity of the untreated (- ALFPm3) condition per strain of bacteria, together with P-values (Minimal dataset for Fig 2B)
Bacterial strain and treatment condition	No. of nucleoids	%		Bacterial strain and treatment condition	No. of nucleoids	%		Bacterial strain and treatment condition	No. of nucleoids	%		Comparison conditions for P-value calculation	P - value
MC4100 - ALFPm3_1-1	209	0		PN1004 - ALFPm3_1-1	200	0.5		IC1001 - ALFPm3_1-1	304	0		MC4100 + ALFPm3 and PN1004 + ALFPm3	< 0.001
MC4100 - ALFPm3_1-2	247	0		PN1004 - ALFPm3_1-2	236	0		IC1001 - ALFPm3_1-2	213	0.469484
MC4100 - ALFPm3_1-3	494	0		PN1004 - ALFPm3_1-3	224	0.892857		IC1001 - ALFPm3_1-3	216	0
MC4100 - ALFPm3_1-4	689	0.290276		PN1004 - ALFPm3_1-4	231	0		IC1001 - ALFPm3_1-4	234	0		MC4100 + ALFPm3 and IC1001 + ALFPm3	< 0.001
MC4100 - ALFPm3_1-5	176	0		PN1004 - ALFPm3_1-5	242	0		IC1001 - ALFPm3_1-5	219	0.456621
MC4100 - ALFPm3_2-1	358	0.27933		PN1004 - ALFPm3_2-1	95	0		IC1001 - ALFPm3_2-1	143	0
MC4100 - ALFPm3_2-2	255	0		PN1004 - ALFPm3_2-2	87	0		IC1001 - ALFPm3_2-2	160	0		PN1004 + ALFPm3 and IC1001 + ALFPm3	< 0.001
MC4100 - ALFPm3_2-3	266	0		PN1004 - ALFPm3_2-3	104	0		IC1001 - ALFPm3_2-3	212	0
MC4100 - ALFPm3_2-4	215	0		PN1004 - ALFPm3_2-4	83	0		IC1001 - ALFPm3_2-4	283	0.353357
MC4100 - ALFPm3_2-5	193	0		PN1004 - ALFPm3_2-5	91	0		IC1001 - ALFPm3_2-5	294	0.340136
MC4100 - ALFPm3_3-1	56	0		PN1004 - ALFPm3_3-1	202	0		IC1001 - ALFPm3_3-1	74	0
MC4100 - ALFPm3_3-2	60	0		PN1004 - ALFPm3_3-2	265	0		IC1001 - ALFPm3_3-2	164	0
MC4100 - ALFPm3_3-3	84	0		PN1004 - ALFPm3_3-3	140	0		IC1001 - ALFPm3_3-3	36	0
MC4100 - ALFPm3_3-4	111	0		PN1004 - ALFPm3_3-4	139	1.43885		IC1001 - ALFPm3_3-4	36	0
MC4100 - ALFPm3_3-5	95	0		PN1004 - ALFPm3_3-5	179	0.558659		IC1001 - ALFPm3_3-5	99	0
MC4100 + ALFPm3_1-1	76	69.7368		PN1004 + ALFPm3_1-1	130	2.30769		IC1001 + ALFPm3_1-1	48	14.5833
MC4100 + ALFPm3_1-2	84	80.9524		PN1004 + ALFPm3_1-2	173	0.578035		IC1001 + ALFPm3_1-2	190	15.2632
MC4100 + ALFPm3_1-3	60	96.6667		PN1004 + ALFPm3_1-3	178	2.80899		IC1001 + ALFPm3_1-3	433	9.00693
MC4100 + ALFPm3_1-4	66	83.3333		PN1004 + ALFPm3_1-4	437	3.89016		IC1001 + ALFPm3_1-4	641	18.4087
MC4100 + ALFPm3_1-5	89	43.8202		PN1004 + ALFPm3_1-5	396	2.0202		IC1001 + ALFPm3_1-5	438	12.5571
MC4100 + ALFPm3_1-6	61	95.082		PN1004 + ALFPm3_1-6	542	3.13653		IC1001 + ALFPm3_1-6	678	10.472
MC4100 + ALFPm3_1-7	70	100		PN1004 + ALFPm3_1-7	542	0.184502		IC1001 + ALFPm3_1-7	433	7.85219
MC4100 + ALFPm3_1-8	62	91.9355		PN1004 + ALFPm3_1-8	377	1.32626		IC1001 + ALFPm3_1-8	237	4.21941
MC4100 + ALFPm3_1-9	115	46.9565		PN1004 + ALFPm3_1-9	203	8.867		IC1001 + ALFPm3_1-9	421	4.27553
MC4100 + ALFPm3_1-10	91	47.2527		PN1004 + ALFPm3_2-1	91	1.0989		IC1001 + ALFPm3_1-10	389	11.054
MC4100 + ALFPm3_2-1	147	57.1429		PN1004 + ALFPm3_2-2	88	0		IC1001 + ALFPm3_2-1	113	4.42478
MC4100 + ALFPm3_2-2	254	40.9449		PN1004 + ALFPm3_2-3	122	1.63934		IC1001 + ALFPm3_2-2	89	12.3596
MC4100 + ALFPm3_2-3	219	41.5525		PN1004 + ALFPm3_2-4	268	0.373134		IC1001 + ALFPm3_2-3	129	12.4031
MC4100 + ALFPm3_2-4	193	58.5492		PN1004 + ALFPm3_2-5	222	3.15315		IC1001 + ALFPm3_2-4	144	3.47222
MC4100 + ALFPm3_2-5	91	95.6044		PN1004 + ALFPm3_2-6	265	0		IC1001 + ALFPm3_2-5	129	4.65116
MC4100 + ALFPm3_2-6	191	72.2513		PN1004 + ALFPm3_2-7	242	0.413223		IC1001 + ALFPm3_2-6	98	12.2449
MC4100 + ALFPm3_2-7	196	45.4082		PN1004 + ALFPm3_2-8	155	2.58065		IC1001 + ALFPm3_2-7	100	7
MC4100 + ALFPm3_3-1	78	98.7179		PN1004 + ALFPm3_2-9	183	0		IC1001 + ALFPm3_2-8	125	5.6
MC4100 + ALFPm3_3-2	225	85.3333		PN1004 + ALFPm3_2-10	268	1.1194		IC1001 + ALFPm3_2-9	115	8.69565
MC4100 + ALFPm3_3-3	163	97.546		PN1004 + ALFPm3_3-1	63	0		IC1001 + ALFPm3_2-10	110	12.7273
MC4100 + ALFPm3_3-4	87	98.8506		PN1004 + ALFPm3_3-2	102	1.96078		IC1001 + ALFPm3_2-11	76	5.26316
MC4100 + ALFPm3_3-5	45	95.5556		PN1004 + ALFPm3_3-3	99	0		IC1001 + ALFPm3_3-1	84	10.7143
MC4100 + ALFPm3_3-6	73	71.2329		PN1004 + ALFPm3_3-4	65	0		IC1001 + ALFPm3_3-2	96	1.04167
MC4100 + ALFPm3_3-7	83	93.9759		PN1004 + ALFPm3_3-5	115	0.869565		IC1001 + ALFPm3_3-3	93	16.129
MC4100 + ALFPm3_3-8	51	100		PN1004 + ALFPm3_3-6	164	6.09756		IC1001 + ALFPm3_3-4	84	13.0952
MC4100 + ALFPm3_3-9	93	98.9247		PN1004 + ALFPm3_3-7	104	0		IC1001 + ALFPm3_3-5	83	12.0482
MC4100 + ALFPm3_3-10	54	94.4444		PN1004 + ALFPm3_3-8	114	0		IC1001 + ALFPm3_3-6	123	13.0081
				PN1004 + ALFPm3_3-9	134	0.746269		IC1001 + ALFPm3_3-7	86	6.97674
				PN1004 + ALFPm3_3-10	229	0.873362		IC1001 + ALFPm3_3-8	85	8.23529
